# Supplementary material for: In Vivo and In Vitro Anticancer Activity of Doxorubicin-loaded DNA-AuNP Nanocarrier for the Ovarian Cancer Treatment
Source: Cancers (Basel). 2020 Mar 9;12(3):634. doi: 10.3390/cancers12030634 (PMC7139456; doi:10.3390/cancers12030634)
Supplement: Supplementary file 1 [file cancers-12-00634-s001.zip]

Archive with 2 entries (2 files):
- Video S1.mp4
- Supplementary Materials_rev.docx
